# Supplementary material for: Hepatic Hypoxia-Inducible Factor 1α Mediates Ferroptosis via Transferrin Receptor 1 in Acute Liver Injury
Source: Antioxidants (Basel). 2026 Jan 8;15(1):81. doi: 10.3390/antiox15010081 (PMC12837155; doi:10.3390/antiox15010081)
Supplement: Supplementary file 1 [file antioxidants-15-00081-s001.zip]

Archive with 1 entries (1 files):
- antioxidants-4026917-supplementary.pdf
